# Supplementary material for: Reference Ranges of 2-Dimensional Placental Biometry and 3-Dimensional Placental Volume between 11 and 14 Weeks of Gestation
Source: Diagnostics (Basel). 2024 Jul 18;14(14):1556. doi: 10.3390/diagnostics14141556 (PMC11276113; doi:10.3390/diagnostics14141556)
Supplement: Supplementary file 1 [file diagnostics-14-01556-s001.zip]

Archive with 1 entries (1 files):
- diagnostics-3084524-supplementary.pdf
